# Supplementary material for: Sunitinib versus Pazopanib Dilemma in Renal Cell Carcinoma: New Insights into the In Vitro Metabolic Impact, Efficacy, and Safety
Source: Int J Mol Sci. 2022 Aug 31;23(17):9898. doi: 10.3390/ijms23179898 (PMC9456255; doi:10.3390/ijms23179898)
Supplement: Supplementary file 1 [file ijms-23-09898-s001.zip]

Archive with 1 entries (1 files):
- ijms-1884123-supplementary.pdf
